# Supplementary material for: Plasma Membrane-Associated Proteins Identified in Arabidopsis Wild Type, lbr2-2 and bak1-4 Mutants Treated with LPSs from Pseudomonas syringae and Xanthomonas campestris
Source: Membranes (Basel). 2022 Jun 10;12(6):606. doi: 10.3390/membranes12060606 (PMC9230897; doi:10.3390/membranes12060606)
Supplement: Supplementary file 1 [file membranes-12-00606-s001.zip]

Archive with 1 entries (1 files):
- membranes-1761648-supplementary.pdf
